# Supplementary material for: Key derivation function: key-hash based computational extractor and stream based pseudorandom expander
Source: PeerJ Comput Sci. 2024 Aug 23;10:e2249. doi: 10.7717/peerj-cs.2249 (PMC11419645; doi:10.7717/peerj-cs.2249)
Supplement: Supplemental Information 1 [file peerj-cs-10-2249-s001.zip]

Archive with 13 entries (10 files):
- To Upload/
- To Upload/a1-Gaodim/
- To Upload/a1-Gaodim/128-64-SHA1.c
- To Upload/a1-Gaodim/128-64-SHA512.c
- To Upload/a1-Gaodim/a1-128-64-aes.c
- To Upload/a1-Gaodim/a1-128-64-rabbit.c
- To Upload/a1-Gaodim/a1-128-64-trivium.c
- To Upload/a2-Gaodim/
- To Upload/a2-Gaodim/256-192-SHA1.c
- To Upload/a2-Gaodim/256-192-SHA512.c
- To Upload/a2-Gaodim/a2-256-192-aes.c
- To Upload/a2-Gaodim/a2-256-192-trivium.c
- To Upload/a2-Gaodim/a2-256-192rabbit.c
