# Supplementary material for: Key derivation function: key-hash based computational extractor and stream based pseudorandom expander
Source: PeerJ Comput Sci. 2024 Aug 23;10:e2249. doi: 10.7717/peerj-cs.2249 (PMC11419645; doi:10.7717/peerj-cs.2249)
Supplement: Supplemental Information 1 [file peerj-cs-10-2249-s001.zip › To Upload/a2-Gaodim/a2-256-192-aes.c]

/****************************************************************/
/* AES-CMAC with AES-128 bit                                    */
/* AES-128 from David Johnston (802.16)                         */
/* CMAC     Algorithm described in SP800-38B draft              */
/* Author: Junhyuk Song (junhyuk.song@samsung.com)              */
/*         Jicheol Lee  (jicheol.lee@samsung.com)               */
/****************************************************************/
 
#include <stdio.h>
#include<time.h>
 int64_t timespecDiff(struct timespec *timeA_p, struct timespec *timeB_p)
{
  return ((timeA_p->tv_sec * 1000000000) + timeA_p->tv_nsec) -
           ((timeB_p->tv_sec * 1000000000) + timeB_p->tv_nsec);
}
/******** SBOX Table *********/
unsigned char sbox_table[256] = {
    0x63, 0x7c, 0x77, 0x7b, 0xf2, 0x6b, 0x6f, 0xc5,
    0x30, 0x01, 0x67, 0x2b, 0xfe, 0xd7, 0xab, 0x76,
    0xca, 0x82, 0xc9, 0x7d, 0xfa, 0x59, 0x47, 0xf0,
    0xad, 0xd4, 0xa2, 0xaf, 0x9c, 0xa4, 0x72, 0xc0,
    0xb7, 0xfd, 0x93, 0x26, 0x36, 0x3f, 0xf7, 0xcc,
    0x34, 0xa5, 0xe5, 0xf1, 0x71, 0xd8, 0x31, 0x15,
    0x04, 0xc7, 0x23, 0xc3, 0x18, 0x96, 0x05, 0x9a,
    0x07, 0x12, 0x80, 0xe2, 0xeb, 0x27, 0xb2, 0x75,
    0x09, 0x83, 0x2c, 0x1a, 0x1b, 0x6e, 0x5a, 0xa0,
    0x52, 0x3b, 0xd6, 0xb3, 0x29, 0xe3, 0x2f, 0x84,
    0x53, 0xd1, 0x00, 0xed, 0x20, 0xfc, 0xb1, 0x5b,
    0x6a, 0xcb, 0xbe, 0x39, 0x4a, 0x4c, 0x58, 0xcf,
    0xd0, 0xef, 0xaa, 0xfb, 0x43, 0x4d, 0x33, 0x85,
    0x45, 0xf9, 0x02, 0x7f, 0x50, 0x3c, 0x9f, 0xa8,
    0x51, 0xa3, 0x40, 0x8f, 0x92, 0x9d, 0x38, 0xf5,
    0xbc, 0xb6, 0xda, 0x21, 0x10, 0xff, 0xf3, 0xd2,
    0xcd, 0x0c, 0x13, 0xec, 0x5f, 0x97, 0x44, 0x17,
    0xc4, 0xa7, 0x7e, 0x3d, 0x64, 0x5d, 0x19, 0x73,
    0x60, 0x81, 0x4f, 0xdc, 0x22, 0x2a, 0x90, 0x88,
    0x46, 0xee, 0xb8, 0x14, 0xde, 0x5e, 0x0b, 0xdb,
    0xe0, 0x32, 0x3a, 0x0a, 0x49, 0x06, 0x24, 0x5c,
    0xc2, 0xd3, 0xac, 0x62, 0x91, 0x95, 0xe4, 0x79,
    0xe7, 0xc8, 0x37, 0x6d, 0x8d, 0xd5, 0x4e, 0xa9,
    0x6c, 0x56, 0xf4, 0xea, 0x65, 0x7a, 0xae, 0x08,
    0xba, 0x78, 0x25, 0x2e, 0x1c, 0xa6, 0xb4, 0xc6,
    0xe8, 0xdd, 0x74, 0x1f, 0x4b, 0xbd, 0x8b, 0x8a,
    0x70, 0x3e, 0xb5, 0x66, 0x48, 0x03, 0xf6, 0x0e,
    0x61, 0x35, 0x57, 0xb9, 0x86, 0xc1, 0x1d, 0x9e,
    0xe1, 0xf8, 0x98, 0x11, 0x69, 0xd9, 0x8e, 0x94,
    0x9b, 0x1e, 0x87, 0xe9, 0xce, 0x55, 0x28, 0xdf,
    0x8c, 0xa1, 0x89, 0x0d, 0xbf, 0xe6, 0x42, 0x68,
    0x41, 0x99, 0x2d, 0x0f, 0xb0, 0x54, 0xbb, 0x16
};


/* For CMAC Calculation */
unsigned char const_Rb[16] = {
    0x00, 0x00, 0x00, 0x00, 0x00, 0x00, 0x00, 0x00,
    0x00, 0x00, 0x00, 0x00, 0x00, 0x00, 0x00, 0x87
};
unsigned char const_Zero[16] = {
    0x00, 0x00, 0x00, 0x00, 0x00, 0x00, 0x00, 0x00,
    0x00, 0x00, 0x00, 0x00, 0x00, 0x00, 0x00, 0x00
};

/*****************************/
/**** Function Prototypes ****/
/*****************************/

void xor_128(unsigned char *a, unsigned char *b, unsigned char *out);
void xor_32(unsigned char *a, unsigned char *b, unsigned char *out);
unsigned char sbox(unsigned char a);
void next_key(unsigned char *key, int round);
void byte_sub(unsigned char *in, unsigned char *out);
void shift_row(unsigned char *in, unsigned char *out);
void mix_column(unsigned char *in, unsigned char *out);
void add_round_key( unsigned char *shiftrow_in,
                    unsigned char *mcol_in,
                    unsigned char *block_in,
                    int round,
                    unsigned char *out);
void AES_128(unsigned char *key, unsigned char *data, unsigned char
             *ciphertext);
void leftshift_onebit(unsigned char *input,unsigned char *output);


/****************************************/
/* AES_128()                            */
/* Performs a 128 bit AES encrypt with  */
/* 128 bit data.                        */
/****************************************/

void xor_128(unsigned char *a, unsigned char *b, unsigned char *out)
{
    int i;
    for (i=0;i<16; i++)
    {
        out[i] = a[i] ^ b[i];
    }
}

void xor_32(unsigned char *a, unsigned char *b, unsigned char *out)
{
    int i;
    for (i=0;i<4; i++)
    {
        out[i] = a[i] ^ b[i];
    }
}

unsigned char sbox(unsigned char a)
{
    return sbox_table[(int)a];
}

void next_key(unsigned char *key, int round)
{
    unsigned char rcon;
    unsigned char sbox_key[4];
    unsigned char rcon_table[12] = {
        0x01, 0x02, 0x04, 0x08, 0x10, 0x20, 0x40, 0x80,
        0x1b, 0x36, 0x36, 0x36
    };

    sbox_key[0] = sbox(key[13]);
    sbox_key[1] = sbox(key[14]);
    sbox_key[2] = sbox(key[15]);
    sbox_key[3] = sbox(key[12]);
    rcon = rcon_table[round];

    xor_32(&key[0], sbox_key, &key[0]);
    key[0] = key[0] ^ rcon;

    xor_32(&key[4], &key[0], &key[4]);
    xor_32(&key[8], &key[4], &key[8]);
    xor_32(&key[12], &key[8], &key[12]);
}

void byte_sub(unsigned char *in, unsigned char *out)
{
    int i;
    for (i=0; i< 16; i++)
    {
        out[i] = sbox(in[i]);
    }
}


void shift_row(unsigned char *in, unsigned char *out)
{
    out[0] =  in[0];
    out[1] =  in[5];
    out[2] =  in[10];
    out[3] =  in[15];
    out[4] =  in[4];
    out[5] =  in[9];
    out[6] =  in[14];
    out[7] =  in[3];
    out[8] =  in[8];
    out[9] =  in[13];
    out[10] = in[2];
    out[11] = in[7];
    out[12] = in[12];
    out[13] = in[1];
    out[14] = in[6];
    out[15] = in[11];
}

void mix_column(unsigned char *in, unsigned char *out)
{
    int i;
    unsigned char add1b[4];
    unsigned char add1bf7[4];
    unsigned char rotl[4];
    unsigned char swap_halfs[4];
    unsigned char andf7[4];
    unsigned char rotr[4];
    unsigned char temp[4];
    unsigned char tempb[4];

    for (i=0 ; i<4; i++)
    {
        if ((in[i] & 0x80)== 0x80)
            add1b[i] = 0x1b;
        else
            add1b[i] = 0x00;
    }

    swap_halfs[0] = in[2];    /* Swap halfs */
    swap_halfs[1] = in[3];
    swap_halfs[2] = in[0];
    swap_halfs[3] = in[1];

    rotl[0] = in[3];        /* Rotate left 8 bits */
    rotl[1] = in[0];
    rotl[2] = in[1];
    rotl[3] = in[2];

    andf7[0] = in[0] & 0x7f;
    andf7[1] = in[1] & 0x7f;
    andf7[2] = in[2] & 0x7f;
    andf7[3] = in[3] & 0x7f;

    for (i = 3; i>0; i--)    /* logical shift left 1 bit */
    {
        andf7[i] = andf7[i] << 1;
        if ((andf7[i-1] & 0x80) == 0x80)
        {
            andf7[i] = (andf7[i] | 0x01);
        }
    }
    andf7[0] = andf7[0] << 1;
    andf7[0] = andf7[0] & 0xfe;

    xor_32(add1b, andf7, add1bf7);

    xor_32(in, add1bf7, rotr);

    temp[0] = rotr[0];         /* Rotate right 8 bits */
    rotr[0] = rotr[1];
    rotr[1] = rotr[2];
    rotr[2] = rotr[3];
    rotr[3] = temp[0];
    xor_32(add1bf7, rotr, temp);
    xor_32(swap_halfs, rotl,tempb);
    xor_32(temp, tempb, out);
}

void AES_128(unsigned char *key, unsigned char *data, unsigned char
*ciphertext)
{
    int round;
    int i;
    unsigned char intermediatea[16];
    unsigned char intermediateb[16];
    unsigned char round_key[16];

    for(i=0; i<16; i++) round_key[i] = key[i];

    for (round = 0; round < 11; round++)
    {
        if (round == 0)
        {
            xor_128(round_key, data, ciphertext);
            next_key(round_key, round);
        }

        else if (round == 10)
        {
            byte_sub(ciphertext, intermediatea);
            shift_row(intermediatea, intermediateb);
            xor_128(intermediateb, round_key, ciphertext);
        }
        else    /* 1 - 9 */
        {
            byte_sub(ciphertext, intermediatea);
            shift_row(intermediatea, intermediateb);
            mix_column(&intermediateb[0], &intermediatea[0]);
            mix_column(&intermediateb[4], &intermediatea[4]);
            mix_column(&intermediateb[8], &intermediatea[8]);
            mix_column(&intermediateb[12], &intermediatea[12]);
            xor_128(intermediatea, round_key, ciphertext);
            next_key(round_key, round);
        }
    }
}
 
void print_hex(char *str, unsigned char *buf, int len)
{
    int     i;

    for ( i=0; i<len; i++ ) {
        if ( (i % 16) == 0 && i != 0 ) printf(str);
        printf("%02x", buf[i]);
        if ( (i % 4) == 3 ) printf(" ");
        if ( (i % 16) == 15 ) printf("\n");
    }
    if ( (i % 16) != 0 ) printf("\n");
}

void print128(unsigned char *bytes)
{
    int         j;
    for (j=0; j<16;j++) {
        printf("%02x",bytes[j]);
       // if ( (j%4) == 3 ) printf(" ");
    }
}

void print192(unsigned char *bytes)
{
    int         j;
    for (j=0; j<192;j++) {
        printf("%02x",bytes[j]);
        //if ( (j%4) == 3 ) printf(" ");
    }
}

void print96(unsigned char *bytes)
{
    int         j;
    for (j=0; j<12;j++) {
        printf("%02x",bytes[j]);
        if ( (j%4) == 3 ) printf(" ");
    }
}


/* CMAC-AES Generation Function */

void leftshift_onebit(unsigned char *input,unsigned char *output)
{
    int         i;
    unsigned char overflow = 0;

    for ( i=15; i>=0; i-- ) {
        output[i] = input[i] << 1;
        output[i] |= overflow;
        overflow = (input[i] & 0x80)?1:0;
    }
    return;
}
void generate_subkey(unsigned char *key, unsigned char *K1, unsigned
                     char *K2)
{
    unsigned char L[16];
    unsigned char Z[16];
    unsigned char tmp[16];
    int i;

    for ( i=0; i<16; i++ ) Z[i] = 0;

    AES_128(key,Z,L);

    if ( (L[0] & 0x80) == 0 ) { /* If MSB(L) = 0, then K1 = L << 1 */
        leftshift_onebit(L,K1);
    } else {    /* Else K1 = ( L << 1 ) (+) Rb */
        leftshift_onebit(L,tmp);
        xor_128(tmp,const_Rb,K1);
    }

    if ( (K1[0] & 0x80) == 0 ) {
        leftshift_onebit(K1,K2);
    } else {
        leftshift_onebit(K1,tmp);
        xor_128(tmp,const_Rb,K2);
    }
    return;
}


void padding ( unsigned char *lastb, unsigned char *pad, int length )
{
    int         j;

    /* original last block */
    for ( j=0; j<16; j++ ) {
        if ( j < length ) {
            pad[j] = lastb[j];
        } else if ( j == length ) {
            pad[j] = 0x80;
        } else {
            pad[j] = 0x00;
        }
    }
}

void AES_CMAC ( unsigned char *key, unsigned char *input, int length,
                unsigned char *mac )
{
    unsigned char       X[16],Y[16], M_last[16], padded[16];
    unsigned char       K1[16], K2[16];
    int         n, i, flag;
    generate_subkey(key,K1,K2);

    n = (length+15) / 16;       /* n is number of rounds */
 
    if ( n == 0 ) {
        n = 1;
        flag = 0;
    } else {
        if ( (length%16) == 0 ) { /* last block is a complete block */
            flag = 1;
        } else { /* last block is not complete block */
            flag = 0;
        }
    }

    if ( flag ) { /* last block is complete block */
        xor_128(&input[16*(n-1)],K1,M_last);
    } else {
        padding(&input[16*(n-1)],padded,length%16);
        xor_128(padded,K2,M_last);
    }

    for ( i=0; i<16; i++ ) X[i] = 0;

    for ( i=0; i<n-1; i++ ) {
        xor_128(X,&input[16*i],Y); /* Y := Mi (+) X  */
        AES_128(key,Y,X);      /* X := AES-128(KEY, Y); */
    }

    xor_128(X,M_last,Y);
    AES_128(key,Y,X);

    for ( i=0; i<16; i++ ) {
        mac[i] = X[i];
    }
}

void AES_CMACIV ( unsigned char *key, unsigned char *input, int length,
                unsigned char *mac, unsigned char *K1, unsigned char *K2 )
{
    unsigned char       X[16],Y[16], M_last[16], padded[16];
  //  unsigned char       K1[16], K2[16];
    int         n, i, flag;
 //   generate_subkey(key,K1,K2);

    n = (length+15) / 16;       /* n is number of rounds */
 
    if ( n == 0 ) {
        n = 1;
        flag = 0;
    } else {
        if ( (length%16) == 0 ) { /* last block is a complete block */
            flag = 1;
        } else { /* last block is not complete block */
            flag = 0;
        }
    }

    if ( flag ) { /* last block is complete block */
        xor_128(&input[16*(n-1)],K1,M_last);
    } else {
        padding(&input[16*(n-1)],padded,length%16);
        xor_128(padded,K2,M_last);
    }

    for ( i=0; i<16; i++ ) X[i] = 0;

    for ( i=0; i<n-1; i++ ) {
        xor_128(X,&input[16*i],Y); /* Y := Mi (+) X  */
        AES_128(key,Y,X);      /* X := AES-128(KEY, Y); */
    }

    xor_128(X,M_last,Y);
    AES_128(key,Y,X);

    for ( i=0; i<16; i++ ) {
        mac[i] = X[i];
    }
}
int main()
{
    unsigned char L[16], K1[16], K2[16], T[16], TT[12], N[192];
   char p[256] = {0}, s[16]={0}, c[132]={0};
  unsigned char line[1000];
 uint64_t executionTime[100];
 
  
		  	struct timespec start, end;
	int j = 0, i =0, ii=0,jj=0;
	
	 FILE *infile;
	 	  infile = fopen("pi.txt", "r");
       fgets((char *)line,1000, infile);
	   	  fclose(infile);
 for(ii=0; ii <100; ii++, jj++)
{
		for(i = 0; i <256; i++)
			p[i] = line[jj+i];
	 
	    for(i = 0; i <16; i++)
		   s[i] = line[256+jj+i];
    for(i = 0; i <396; i++)
		   c[i] = line[272+jj+i];
 
		//i did the different thing...instead of concatenating the c, I just direct use the same value...   
	clock_gettime(CLOCK_MONOTONIC, &start);	   
			 
 
 
    AES_CMAC(s,p,256,T);
 
   generate_subkey(T,K1,K2);
		AES_CMACIV(T,c,33,N,K1,K2);
	  AES_CMACIV(T,c+33,33,N+16,K1,K2);
	  AES_CMACIV(T,c+33,33,N+32,K1,K2);
	  AES_CMACIV(T,c+99,33,N+48,K1,K2);
	AES_CMACIV(T,c+132,33,N+64,K1,K2);
	  AES_CMACIV(T,c+165,33,N+80,K1,K2);
	  AES_CMACIV(T,c+198,33,N+96,K1,K2);
	  AES_CMACIV(T,c+231,33,N+112,K1,K2);
	   AES_CMACIV(T,c+264,33,N+128,K1,K2);
	  AES_CMACIV(T,c+297,33,N+144,K1,K2);
	  AES_CMACIV(T,c+330,33,N+160,K1,K2);
	  AES_CMACIV(T,c+363,33,N+176,K1,K2);

	 clock_gettime(CLOCK_MONOTONIC, &end);
			 
			  executionTime[ii] = timespecDiff(&end, &start);
	}	

 for(ii=0; ii <100; ii++){
 printf("%llu\n",executionTime[ii]);
 }	
 
  

    return 0;
}
